# Supplementary material for: Good things peak in pairs: a note on the bimodality coefficient
Source: Front Psychol. 2013 Oct 2;4:700. doi: 10.3389/fpsyg.2013.00700 (PMC3791391; doi:10.3389/fpsyg.2013.00700)
Supplement: Supplementary file 1 [file DataSheet1.ZIP]

Archive with 8 entries (8 files):
- Supplement/BC_Calc.ods
- Supplement/BC_Excel.xlsx
- Supplement/BC_Matlab.m
- Supplement/BC_R.R
- Supplement/BC_SAS.sas
- Supplement/BC_SPSS.sav
- Supplement/BC_SPSS.sps
- Supplement/Readme.pdf
