# Supplementary material for: Good things peak in pairs: a note on the bimodality coefficient
Source: Front Psychol. 2013 Oct 2;4:700. doi: 10.3389/fpsyg.2013.00700 (PMC3791391; doi:10.3389/fpsyg.2013.00700)
Supplement: Supplementary file 1 [file DataSheet1.ZIP › Supplement/BC_Calc.ods]

## Sheet: BC
	Current Data		Value	Frequency		Statistics				Figure	A	B	C	D
	1		1	3						[Raw Data]	1	1	1	1
	1		2	5		Skewness	0.0000				1	1	1	1
Select Fig.	1		3	5		Excess Kurtosis	-0.1174			Current Column	1	2	2	2
	2		4	10						L	2	2	2	2
A	2		5	17		BC_numerator	1.0000				2	2	2	2
	2		6	20		BC_denominator	2.9757				2	2	3	3
[A-D]	2		7	17							2	2	3	3
	2		8	10		BC	0.3361				2	2	3	3
	3		9	5							3	2	4	3
	3		10	5							3	2	4	3
	3		11	3							3	2	4	3
	3										3	2	5	4
	3										3	2	5	4
	4										4	2	5	4
	4										4	2	6	4
	4										4	2	6	4
	4										4	2	6	4
	4										4	2	6	4
	4										4	2	7	4
	4										4	2	7	4
	4										4	2	7	4
	4										4	2	7	4
	4										4	2	7	4
	5										5	2	8	4
	5										5	2	8	4
	5										5	2	8	4
	5										5	2	8	4
	5										5	2	8	4
	5										5	3	8	5
	5										5	3	8	5
	5										5	3	8	5
	5										5	3	8	6
	5										5	3	8	6
	5										5	3	8	6
	5										5	3	9	6
	5										5	3	9	7
	5										5	3	9	7
	5										5	3	9	7
	5										5	3	9	7
	5										5	3	9	7
	6										6	3	9	8
	6										6	3	9	8
	6										6	4	9	8
	6										6	4	9	8
	6										6	4	9	8
	6										6	4	9	8
	6										6	4	9	8
	6										6	4	9	8
	6										6	5	9	8
	6										6	5	9	8
	6										6	7	9	8
	6										6	7	9	8
	6										6	8	9	9
	6										6	8	9	9
	6										6	8	9	9
	6										6	8	10	9
	6										6	8	10	9
	6										6	8	10	9
	6										6	9	10	9
	6										6	9	10	9
	7										7	9	10	9
	7										7	9	10	9
	7										7	9	10	9
	7										7	9	10	9
	7										7	9	10	9
	7										7	9	10	9
	7										7	9	10	10
	7										7	9	10	10
	7										7	9	10	10
	7										7	9	10	10
	7										7	9	10	10
	7										7	9	10	10
	7										7	10	10	10
	7										7	10	10	10
	7										7	10	10	10
	7										7	10	10	10
	7										7	10	10	10
	8										8	10	10	10
	8										8	10	10	10
	8										8	10	10	10
	8										8	10	10	10
	8										8	10	10	10
	8										8	10	10	10
	8										8	10	10	10
	8										8	10	10	10
	8										8	10	10	10
	8										8	10	10	10
	9										9	10	10	10
	9										9	10	10	10
	9										9	10	10	10
	9										9	10	10	10
	9										9	10	10	10
	10										10	10	10	10
	10										10	10	10	10
	10										10	10	10	10
	10										10	10	10	10
	10										10	10	11	11
	11										11	10	11	11
	11										11	11	11	11
	11										11	11	11	11
