# Supplementary material for: Good things peak in pairs: a note on the bimodality coefficient
Source: Front Psychol. 2013 Oct 2;4:700. doi: 10.3389/fpsyg.2013.00700 (PMC3791391; doi:10.3389/fpsyg.2013.00700)
Supplement: Supplementary file 1 [file DataSheet1.ZIP › Supplement/BC_SAS.sas]

data bc_data;
input A B C D;
cards;
1 1 1 1
1 1 1 1
1 2 2 2
2 2 2 2
2 2 2 2
2 2 3 3
2 2 3 3
2 2 3 3
3 2 4 3
3 2 4 3
3 2 4 3
3 2 5 4
3 2 5 4
4 2 5 4
4 2 6 4
4 2 6 4
4 2 6 4
4 2 6 4
4 2 7 4
4 2 7 4
4 2 7 4
4 2 7 4
4 2 7 4
5 2 8 4
5 2 8 4
5 2 8 4
5 2 8 4
5 2 8 4
5 3 8 5
5 3 8 5
5 3 8 5
5 3 8 6
5 3 8 6
5 3 8 6
5 3 9 6
5 3 9 7
5 3 9 7
5 3 9 7
5 3 9 7
5 3 9 7
6 3 9 8
6 3 9 8
6 4 9 8
6 4 9 8
6 4 9 8
6 4 9 8
6 4 9 8
6 4 9 8
6 5 9 8
6 5 9 8
6 7 9 8
6 7 9 8
6 8 9 9
6 8 9 9
6 8 9 9
6 8 10 9
6 8 10 9
6 8 10 9
6 9 10 9
6 9 10 9
7 9 10 9
7 9 10 9
7 9 10 9
7 9 10 9
7 9 10 9
7 9 10 9
7 9 10 10
7 9 10 10
7 9 10 10
7 9 10 10
7 9 10 10
7 9 10 10
7 10 10 10
7 10 10 10
7 10 10 10
7 10 10 10
7 10 10 10
8 10 10 10
8 10 10 10
8 10 10 10
8 10 10 10
8 10 10 10
8 10 10 10
8 10 10 10
8 10 10 10
8 10 10 10
8 10 10 10
9 10 10 10
9 10 10 10
9 10 10 10
9 10 10 10
9 10 10 10
10 10 10 10
10 10 10 10
10 10 10 10
10 10 10 10
10 10 11 11
11 10 11 11
11 11 11 11
11 11 11 11
;
run;

proc cluster noeigen simple data=bc_data method=centroid;
 var A B C D;
run;
